# Supplementary material for: Exploring the Therapeutic Potential of Moringa oleifera Against Lung Cancer Through Network Modeling and Molecular Docking Analysis
Source: Int J Mol Sci. 2025 Oct 20;26(20):10191. doi: 10.3390/ijms262010191 (PMC12562884; doi:10.3390/ijms262010191)
Supplement: Supplementary file 1 [file ijms-26-10191-s001.zip]

Archive with 1 entries (1 files):
- ijms-3771173-supplementary.pdf
